# Supplementary material for: Efficient Degradation of Congo Red in Water by UV-Vis Driven CoMoO4/PDS Photo-Fenton System
Source: Molecules. 2022 Dec 7;27(24):8642. doi: 10.3390/molecules27248642 (PMC9784357; doi:10.3390/molecules27248642)
Supplement: Supplementary file 1 [file molecules-27-08642-s001.zip]

Archive with 1 entries (1 files):
- molecules-2027910-supplementary.pdf
